# Supplementary material for: Assessment of “Sugranineteen” Table Grape Maturation Using Destructive and Auto-Fluorescence Methods
Source: Foods. 2022 Feb 24;11(5):663. doi: 10.3390/foods11050663 (PMC8909905; doi:10.3390/foods11050663)
Supplement: Supplementary file 1 [file foods-11-00663-s001.zip]

Archive with 1 entries (1 files):
- foods-1575441-supplementary.pdf
